# Supplementary material for: Comparison of DNA extraction procedures for detection of Mycoplasma bovis directly from extended bovine semen straw samples using a commercial M. bovis PCR
Source: BMC Vet Res. 2024 Oct 26;20:491. doi: 10.1186/s12917-024-04333-z (PMC11515183; doi:10.1186/s12917-024-04333-z)
Supplement: Supplementary file 1 — Supplementary Material 1: Title: VetMAX™ real-time PCR results of a specificity panel of DNA samples containing non-M. bovis species. Description of data: Additional file 1 of VetMAX™M. bovis real-time PCR results of a specificity panel of DNA samples containing non-M. bovis species (n = 17), which were tested in triplicate in two separate runs. [file 12917_2024_4333_MOESM1_ESM.xlsx]

## Sheet: Sheet1
Supplementary Table 1: VetMAXTM real-time PCR results of a specificity panel of DNA samples containing non-M. bovis species.
Sample	Run 1		Run 2
	Average IPC Cq (HEX)	Average M. bovis Cq (FAM)	Average IPC Cq (HEX)	Average M. bovis Cq (FAM)
M. arginini NCTC 10129	No Cq	No Cq	No Cq	No Cq
M. canis NCTC 10146	No Cq	No Cq	No Cq	No Cq
M. alkalescens NCTC 10135	No Cq	No Cq	No Cq	No Cq
M. bovigenitalium NCTC 10122	No Cq	No Cq	No Cq	No Cq
M. preputti	No Cq	No Cq	No Cq	No Cq
M. agalactiae	No Cq	No Cq	No Cq	No Cq
M. fermentans	No Cq	No Cq	No Cq	No Cq
M. bovoculi	No Cq	No Cq	No Cq	No Cq
M. bovirhinis NCTC 10118	No Cq	No Cq	No Cq	No Cq
M. canadense	No Cq	No Cq	No Cq	No Cq
M. m. mycoides	No Cq	No Cq	No Cq	No Cq
M. dispar NCTC 10125	No Cq	No Cq	No Cq	No Cq
M. californicum NCTC 10189	No Cq	No Cq	No Cq	No Cq
M. verecundum	No Cq	No Cq	No Cq	No Cq
U. diversum	No Cq	No Cq	No Cq	No Cq
C. fetus subsp fetus	No Cq	No Cq	No Cq	No Cq
C. fetus subsp venerealis	No Cq	No Cq	No Cq	No Cq
PCR negative control	No Cq	No Cq	No Cq	No Cq
PCR positive control	No Cq	23.83	No Cq	21.47
