# Supplementary material for: Comparison of DNA extraction procedures for detection of Mycoplasma bovis directly from extended bovine semen straw samples using a commercial M. bovis PCR
Source: BMC Vet Res. 2024 Oct 26;20:491. doi: 10.1186/s12917-024-04333-z (PMC11515183; doi:10.1186/s12917-024-04333-z)
Supplement: Supplementary file 2 — Supplementary Material 2: Title: VetMAX™ real-time PCR results of specificity panel of semen samples spiked with non-M. bovis species. Description of data: Additional file 2 of VetMAX™ M. bovis real-time PCR results of a specificity panel of semen samples spiked with A. laidlawii, M. bovigenitalium and U. diversum, tested in two separate runs. [file 12917_2024_4333_MOESM2_ESM.xlsx]

## Sheet: Sheet1
Supplementary Table 4: Amount of M. bovis (CFU/ml) present in the supernatant following centrifugation during DNA extraction.
Sample		Dilution (CFU/ml)
		10^7	10^6	10^5	10^4	10^3	10^2
Centrifuged KingFisher Flex samples	Run 1	4.7 x 107	6.5 x 106	5.9 x 105	7.7 x 104	6.1 x 103	2.2 x 103
	Run 2	4.4 x 107	4.0 x 106	4.6 x 105	5.1 x 104	7.6 x 103	5.5 x 102
	Average	4.5 x 107	5.3 x 106	5.2 x 105	6.4 x 104	6.8 x 103	1.4 x 103
	SD	2.3 x 106	1.8 x 106	9.3 x 104	1.8 x 104	1.1 x 103	1.2 x 103
KingFisher Flex supernatants	Run 1	3.6 x 106	4.1 x 105	4.7 x 104	3.1 x 103	5.0 x 102	-
	Run 2	7.9 x 105	8.4 x 104	1.7 x 103	3.1 x 102	-	2.4 x 102
	Average	2.2 x 106	2.5 x 105	2.4 x 104	1.7 x 103	5.0 x 102	2.4 x 102
	SD	2.0 x 106	2.3 x 105	3.2 x 104	2.0 x 103	-	-
Centrifuged Maxwell 16 samples	Run 1	8.4 x 107	9.6 x 106	5.1 x 105	4.9 x 104	2.9 x 103	2.4 x 102
	Run 2	1.5 x 108	1.3 x 107	9.7 x 105	7.0 x 104	1.3 x 104	7.9 x 102
	Average	1.2 x 108	1.1 x 107	7.4 x 105	5.9 x 104	8.1 x 103	5.2 x 102
	SD	4.8 x 107	2.4 x 106	3.3 x 105	1.5 x 104	7.2 x 103	3.9 x 102
Maxwell 16 supernatants	Run 1	5.0 x 105	1.1 x 104	2.5 x 103	3.2 x 102	-	1.5 x 102
	Run 2	1.8 x 105	3.4 x 104	1.6 x 103	2.9 x 102	1.0 x 102	-
	Average	3.4 x 105	2.3 x 104	2.0 x 103	3.2 x 102	1.0 x 102	1.5 x 102
	SD	2.2 x 105	1.6 x 104	6.6 x 102	4.6 x 10	-	-
SD: standard deviation
