# Supplementary material for: Comparison of DNA extraction procedures for detection of Mycoplasma bovis directly from extended bovine semen straw samples using a commercial M. bovis PCR
Source: BMC Vet Res. 2024 Oct 26;20:491. doi: 10.1186/s12917-024-04333-z (PMC11515183; doi:10.1186/s12917-024-04333-z)
Supplement: Supplementary file 3 — Supplementary Material 3: Title: Growth of M. bovis (107 to 100 CFU/ml) spiked in semen in Eaton’s 0134 broth. Description of data: Additional file 3 of growth results of M. bovis (107 to 100 CFU/ml) spiked in semen in Eaton’s 0134 broth prior to DNA extraction. [file 12917_2024_4333_MOESM3_ESM.xlsx]

## Sheet: Sheet1
Supplementary Table 2: VetMAXTM real-time PCR results of specificity panel of semen samples spiked with non-M. bovis species.
Sample	Target	Run 1	Run 2	Average	SD	SEM	Interpretation
		Cq	Cq
A. laidlawii (158B98)	M. bovis (FAM)	No Cq	No Cq	-	-	-	Negative
	IPC (HEX)	27.49	30.51	29	2.14	1.51
M. bovigenitalium NCTC 10122	M. bovis (FAM)	No Cq	No Cq	-	-	-	Negative
	IPC (HEX)	27.09	29.93	28.51	2.01	1.42
U. diversum (382B16)	M. bovis (FAM)	No Cq	No Cq	-	-	-	Negative
	IPC (HEX)	27.39	28.93	28.16	1.09	0.77
PCR positive control	M. bovis (FAM)	21.75	22.01	21.88	0.18	0.13	Positive
	IPC (HEX)	No Cq	No Cq	-	-	-
PCR negative control	M. bovis (FAM)	No Cq	No Cq	-	-	-	Negative
	IPC (HEX)	No Cq	No Cq	-	-	-
SD: standard deviation, and SEM: standard error of the mean.
