# Supplementary material for: Comparison of DNA extraction procedures for detection of Mycoplasma bovis directly from extended bovine semen straw samples using a commercial M. bovis PCR
Source: BMC Vet Res. 2024 Oct 26;20:491. doi: 10.1186/s12917-024-04333-z (PMC11515183; doi:10.1186/s12917-024-04333-z)
Supplement: Supplementary file 4 — Supplementary Material 4: Title: Amount of M. bovis (CFU/ml) present in the supernatant following centrifugation during DNA extraction. Description of data: Additional file 4 showing the amount of M. bovis (CFU/ml) present in the supernatant following centrifugation compared to the centrifuged samples for each DNA extraction method. [file 12917_2024_4333_MOESM4_ESM.xlsx]

## Sheet: Sheet1
Supplementary Table 5: Comparison of Cqs from M. bovis spiked into semen with or without non-M. bovis strains.
Samples	Run 1		Run 2
	Cq	SD	Cq	SD
M. bovis (353B08)	16.89	0.01	17.76	0.44
M. bovis (353B08) + A. laidlawii (158B98)	16.91		18.38
M. bovis (353B08)	16.89	0.18	17.76	0.67
M. bovis (353B08) + M. bovigenitalium NCTC 10122	16.63		16.81
M. bovis (353B08)	16.89	0.16	17.76	0.59
M. bovis (353B08) + U. diversum (382B16)	17.11		16.92
SD: standard deviation.
