# Supplementary material for: Comparison of DNA extraction procedures for detection of Mycoplasma bovis directly from extended bovine semen straw samples using a commercial M. bovis PCR
Source: BMC Vet Res. 2024 Oct 26;20:491. doi: 10.1186/s12917-024-04333-z (PMC11515183; doi:10.1186/s12917-024-04333-z)
Supplement: Supplementary file 5 — Supplementary Material 5: Title: Comparison of Cqs from M. bovis spiked into semen with or without non-M. bovis strains. Description of data: Additional file 5 showing the comparison of Cqs from M. bovis spiked into semen with or without non-M. bovis strains (A. laidlawii, M. bovigenitalium and U. diversum). [file 12917_2024_4333_MOESM5_ESM.xlsx]

## Sheet: Sheet1
Supplementary Table 3: Growth of M. bovis (107 to 100 CFU/ml) spiked in semen in Eaton’s 0134 broth.
DNA extraction method	Run	Sample	Replicate	Dilution (CFU/ml)
				10^7	10^6	10^5	10^4	10^3	10^2	10^1	10^0
KingFisher Flex	1	Centrifuged	1	+	+	+	+	+	+	-	-
			2	+	+	+	+	+	+	+	-
		Unspun	1	+	+	+	+	+	+	+	-
			2	+	+	+	+	+	+	-	-
	2	Centrifuged	1	+	+	+	+	+	+	+	-
			2	+	+	+	+	+	+	-	-
		Unspun	1	+	+	+	+	+	+	-	-
			2	+	+	+	+	+	+	+	-
	3	Centrifuged	1	+	+	+	+	+	+	-	-
			2	+	+	+	+	+	+	+	-
		Unspun	1	+	+	+	+	+	+	-	-
			2	+	+	+	+	+	+	+	-
Maxwell 16	1	Centrifuged	1	+	+	+	+	+	+	+	-
			2	+	+	+	+	+	+	-	-
		Unspun	1	+	+	+	+	+	+	-	-
			2	+	+	+	+	+	+	+	-
	2	Centrifuged	1	+	+	+	+	+	+	+	-
			2	+	+	+	+	+	+	+	-
		Unspun	1	+	+	+	+	+	+	+	-
			2	+	+	+	+	+	+	+	-
	3	Centrifuged	1	+	+	+	+	+	+	+	-
			2	+	+	+	+	+	+	-	-
		Unspun	1	+	+	+	+	+	+	-	-
			2	+	+	+	+	+	+	-	-
+: growth; and -: no growth
